# Supplementary material for: A Global Assessment of Plant and Animal Community Responses to Forest Management Over Time
Source: Glob Chang Biol. 2025 Jun 16;31(6):e70279. doi: 10.1111/gcb.70279 (PMC12169101; doi:10.1111/gcb.70279)
Supplement: Supplementary file 1 — Appendix S1. [file GCB-31-e70279-s001.zip]

Archive with 3 entries (2 files):
- gcb70279-sup-0001-Appendix/
- gcb70279-sup-0001-Appendix/gcb70279-sup-0001-TableS1-S7.xls
- gcb70279-sup-0001-Appendix/gcb70279-sup-0002-TableS8.pdf
