# Supplementary material for: A Global Assessment of Plant and Animal Community Responses to Forest Management Over Time
Source: Glob Chang Biol. 2025 Jun 16;31(6):e70279. doi: 10.1111/gcb.70279 (PMC12169101; doi:10.1111/gcb.70279)
Supplement: Supplementary file 1 — Appendix S1. [file GCB-31-e70279-s001.zip › gcb70279-sup-0001-Appendix/gcb70279-sup-0001-TableS1-S7.xls]

## Sheet: Cover page
Statistics
A global assessment of plant and animal community responses to forest management over time
Content of this file:
Table S1 - Estimates and CIs for animal diversity altogether, birds, herpetofauna, insects, mammals and plant biodiversity
Table S2 - Post-hoc test outcomes
Table S3 - Estimates and CIs for threatened animal biodiversity
Table S4 - Tests to identify whether models with log-transformed time since harvesting or establishment outperform those without a tranformation of time since harvesting or establishment
Table S5 - Comparison of models with only an intercept and models with time since harvesting or establishment as fixed effect
Table S6 - Regression coefficients for models with time as an independent variable and a biodiversity indicator as the dependent variable
Table S7 - Comparison of models with only management systems and models with both management systems and taxonomic group or continent as fixed effects, respectively

## Sheet: Table S1- estimates and CIs
Table S1. Biodiversity estimates and confidence intervals (CI) for intactness (IN), relative richness (SR), similarity (SI) and total abundance (TA) (computed by back-transforming the estimates) for animal (al taxa at the same time), plant, brid, herpetofauna, insect and mammal species. A significant p-value (<0.05) indicates that there is a significant difference between the impacts of different…
	Management systems	Nr. Studies	IN - estimate	IN - lower CI	IN - upper CI	p-value	SR - estimate	SR - lower CI	SR - upper CI	p-value	SI - estimate	SI - lower CI	SI - upper CI	p-value	TA - estimate	TA - lower CI	TA - upper CI	p-value
Animals	Reduced-impact logging	4	0.77	0.44	0.93	1.154e-05	0.98	0.61	1.59	2.09e-10	0.97	0.85	1	< 2.2e-16	1.08	0.52	2.24	0.01382
	Selective cutting	39	0.64	0.53	0.74		1.15	0.99	1.33		0.94	0.9	0.97		0.98	0.77	1.23
	Clear cutting	26	0.66	0.53	0.78		0.93	0.77	1.12		0.89	0.8	0.94		1.04	0.78	1.4
	Forest plantations	51	0.42	0.32	0.52		0.75	0.65	0.85		0.81	0.71	0.87		0.65	0.53	0.81
	Agroforests	26	0.53	0.38	0.68		1.07	0.87	1.31		0.89	0.8	0.95		0.87	0.65	1.17
	Silvopasture	8	0.5	0.27	0.73		0.92	0.68	1.25		0.89	0.71	0.97		0.98	0.6	1.6
	Perennial tree crops	19	0.2	0.12	0.32		0.54	0.45	0.66		0.49	0.31	0.68		0.85	0.62	1.17
Birds	Reduced-impact logging	3	0.64	0.41	0.82	4.884e-05	0.98	0.63	1.52	1.307e-05	0.88	0.71	0.96	< 2.2e-16	1.17	0.59	2.32	0.1913
	Selective cutting	10	0.64	0.51	0.75		1.07	0.84	1.37		0.89	0.82	0.94		1.05	0.72	1.53
	Clear cutting	5	0.66	0.47	0.81		1	0.71	1.41		0.89	0.77	0.95		1.22	0.72	2.08
	Forest plantations	8	0.51	0.39	0.62		1	0.8	1.26		0.88	0.81	0.93		0.86	0.6	1.23
	Agroforests	4	0.64	0.48	0.78		1.14	0.83	1.57		0.9	0.8	0.95		0.74	0.45	1.22
	Silvopasture	4	0.45	0.3	0.62		0.88	0.66	1.19		0.81	0.67	0.9		1.08	0.68	1.72
	Perennial tree crops	4	0.18	0.1	0.3		0.43	0.32	0.58		0.43	0.26	0.62		0.55	0.34	0.88
Herpetofauna	Selective cutting	6	0.52	0.41	0.64	0.01076	1.05	0.62	1.79	0.3306	0.86	0.71	0.94	3.544e-07	0.78	0.4	1.51	0.386
	Clear cutting	2	0.25	0.12	0.43		0.45	0.18	1.13		0.4	0.12	0.75		0.6	0.19	1.92
	Forest plantations	3	0.43	0.28	0.6		1.05	0.49	2.27		0.81	0.55	0.94		1.15	0.45	2.93
	Agroforests	7	0.43	0.33	0.53		0.86	0.42	1.78		0.82	0.57	0.94		0.64	0.4	1.02
	Silvopasture	2	0.54	0.35	0.73		0.89	0.36	2.23		0.91	0.67	0.98		0.65	0.24	1.76
	Perennial tree crops	4	0.3	0.19	0.43		0.51	0.27	0.99		0.56	0.3	0.79		0.7	0.3	1.66
Insects	Selective cutting	11	0.58	0.43	0.72	4.183e-09	1.19	0.92	1.54	1.422e-05	0.89	0.79	0.95	1.232e-09	0.88	0.57	1.35	0.1425
	Clear cutting	12	0.53	0.38	0.68		1.01	0.78	1.32		0.84	0.7	0.92		1.02	0.65	1.6
	Forest plantations	21	0.24	0.16	0.34		0.61	0.48	0.77		0.57	0.41	0.72		0.58	0.4	0.84
	Agroforests	7	0.35	0.2	0.54		1.09	0.77	1.55		0.76	0.54	0.9		1.14	0.6	2.16
	Perennial tree crops	8	0.15	0.08	0.25		0.59	0.43	0.8		0.45	0.25	0.66		0.8	0.45	1.44
Mammals	Reduced-impact logging	3	0.84	0.55	0.96	0.001062	1	0.52	1.93	0.05684	0.96	0.87	0.99	< 2.2e-16	1.05	0.36	3.02	0.0585
	Selective cutting	13	0.68	0.55	0.79		1.23	0.95	1.59		0.92	0.88	0.95		0.99	0.65	1.52
	Clear cutting	8	0.77	0.6	0.88		0.94	0.66	1.34		0.89	0.8	0.94		1.21	0.66	2.19
	Forest plantations	19	0.53	0.41	0.64		0.74	0.59	0.92		0.81	0.74	0.86		0.58	0.41	0.83
	Agroforests	8	0.66	0.45	0.83		1.07	0.7	1.62		0.87	0.76	0.93		1	0.52	1.91
	Perennial tree crops	3	0.36	0.15	0.64		0.63	0.37	1.08		0.6	0.38	0.79		2.15	0.94	4.93
Plants	Selective cutting	6	0.66	0.46	0.82	0.0001034	0.96	0.31	3	0.001994	0.87	0.7	0.95	0.0001983	1.38	0.74	2.58	0.5419
	Clear cutting	7	0.52	0.34	0.69		0.76	0.28	2.04		0.69	0.47	0.85		1.08	0.61	1.9
	Forest plantations	7	0.28	0.15	0.45		0.64	0.24	1.72		0.6	0.37	0.79		0.81	0.46	1.42
	Agroforests	4	0.41	0.22	0.63		0.7	0.21	2.34		0.68	0.41	0.87		1.18	0.59	2.37
	Perennial tree crops	6	0.16	0.08	0.3		0.12	0.04	0.34		0.21	0.09	0.42		0.65	0.35	1.22

## Sheet: Table S2 - Post-hoc tests
Table S2. Tukey post-hoc tests with Bonferroni correction outcomes show whether siginficant differences in animal and plant biodiversity occur between forest restoration types (p-value < 0.05).
		Intactness (IN)				Richness (SR)				Similarity (SI)				Total abundance (TA)
	Combination	Estimate	Std. Error	z value	p-value	Estimate	Std. Error	z value	p-value	Estimate	Std. Error	z value	p-value	Estimate	Std. Error	z value	p-value
Animals	Forest plantations -- Clear cutting and regrowth	-1.0111	0.3578	-2.826	0.0991	-0.218187	0.117915	-1.85	1	-0.64739	0.44587	-1.452	1	-0.46631	0.18242	-2.556	0.222
	Reduced-impact logging -- Clear cutting and regrowth	0.5086	0.7945	0.64	1	0.057829	0.262765	0.22	1	1.5037	0.98768	1.522	1	0.03543	0.3971	0.089	1
	Selective cutting -- Clear cutting and regrowth	-0.1083	0.3752	-0.289	1	0.211478	0.122239	1.73	1	0.7274	0.46433	1.567	1	-0.06652	0.18957	-0.351	1
	Reduced-impact logging -- Forest plantations	1.5196	0.7676	1.98	1	0.276016	0.254257	1.086	1	2.1511	0.95541	2.251	0.51144	0.50174	0.38407	1.306	1
	Selective cutting -- Forest plantations	0.9028	0.3132	2.883	0.0827	0.429665	0.102682	4.184	0.0006	1.37479	0.39018	3.523	0.00894	0.39978	0.1605	2.491	0.268
	Selective cutting -- Reduced-impact logging	-0.6168	0.7755	-0.795	1	0.153649	0.256291	0.6	1	-0.77631	0.96512	-0.804	1	-0.10195	0.38752	-0.263	1
	Perennial tree crops -- Agroforests	-1.5134	0.4467	-3.388	0.0148	-0.676517	0.144437	-4.684	5.91e-05	-2.16156	0.55708	-3.88	0.00219	-0.0231	0.22032	-0.105	1
	Silvopasture -- Agroforests	-0.131	0.5865	-0.223	1	-0.149026	0.186559	-0.799	1	-0.02339	0.73243	-0.032	1	0.12169	0.28881	0.421	1
	Silvopasture -- Perennial tree crops	1.3824	0.5962	2.319	0.4286	0.527491	0.184928	2.852	0.09111	2.13816	0.74203	2.881	0.08312	0.14479	0.29571	0.49	1
Plants	Forest plantations -- Clear cutting and regrowth	-1.0168	0.5382	-1.889	0.588761	-0.16985	0.67461	-0.252	1	-0.40887	0.66435	-0.615	1	-0.28571	0.38745	-0.737	1
	Selective cutting -- Clear cutting and regrowth	0.6049	0.5752	1.052	1	0.23878	0.72799	0.328	1	1.09333	0.71308	1.533	1	0.2473	0.40847	0.605	1
	Selective cutting -- Forest plantations	1.6217	0.5753	2.819	0.048195	0.40863	0.72667	0.562	1	1.5022	0.71171	2.111	0.347997	0.53301	0.40829	1.305	1
	Perennial tree crops -- Agroforests	-1.3226	0.6217	-2.127	0.333915	-1.79952	0.77606	-2.319	0.2041	-2.06407	0.76926	-2.683	0.072923	-0.59283	0.44958	-1.319	1

## Sheet: Table S3 - threat estim and CIs
Table S3. Biodiversity estimates and confidence intervals (CI) for relative richness (SR), similarity (SI) and total abundance (TA) of vulnerable to critically endangered animal species (computed by back-transforming the estimates). A significant p-value (<0.05) indicates that there is a significant difference between the impacts of different forest management systems on biodiversity. Coloring of…
	Management systems	Nr. Studies	SR - estimate	SR - lower CI	SR - upper CI	p-value	SI - estimate	SI - lower CI	SI - upper CI	p-value	TA - estimate	TA - lower CI	TA - upper CI	p-value
Animals	Selective cutting	9	1.23	0.7	2.14	0.0001554	0.73	0.45	0.9	7.23e-14	1.14	0.57	2.29	8.126e-10
	Forest plantations	9	0.71	0.43	1.15		0.72	0.44	0.9		0.29	0.15	0.56
	Perennial tree crops	8	0.37	0.22	0.62		0.32	0.13	0.61		0.16	0.08	0.32

## Sheet: Table S4 - time transform
Table S4. We used ANOVA to test whether models with a log tranformed time since harvesting or establishment (log(T)) outperform models without a tranformation of time since harvesting or establishmen (T) for models estimating intactness, richness, similarity and total abundance, respectively. The models with the lowest BIC values were considered the best performing ones. We only tested whether mo…
Metric	Management systems	Fixed effects	BIC
Intactness (IN)	Clear cutting and regrowth	T	-429.266
		log(T)	-446.647
	Forest plantations	T	-674.851
		log(T)	-802.869
	Agroforests	T	-235.42
		log(T)	-269.904
Similarity (SI)	Clear cutting and regrowth	T	-570.143
		log(T)	-581.395
	Forest plantations	T	-509.685
		log(T)	-642.651
	Agroforests	T	-219.086
		log(T)	-246.043

## Sheet: Table S5 - intercept, time
Table S5. We used ANOVA to test whether models with time since harvesting or establishment outperformed those with only the intercept for animal biodiversity for models estimating intactness, richness, similarity and total abundance, respectively. The models with the lowest BIC values were considered the best performing ones. p-value = significance of the difference between models with only the i…
Metric	Management systems	Fixed effects	BIC	p-value
Intactness (IN)	Selective cutting	Intercept	-383.988
		T	-386.259	0.0152992
	Clear cutting	Intercept	-408.422
		T	-446.647	1.02137e-10
	Forest plantations	Intercept	-486.728
		T	-802.869	1.53958e-71
	Agroforests	Intercept	-214.148
		T	-269.904	2.07025e-14
	Perennial tree crops	Intercept	-393.278
		T	-402.555	0.000705603
Similarity (SI)	Selective cutting	Intercept	-608.842
		T	-606.675	0.229435
	Clear cutting	Intercept	-535.177
		T	-581.395	1.7261e-12
	Forest plantations	Intercept	-380.987
		T	-642.651	1.14011e-59
	Agroforests	Intercept	-214.897
		T	-246.043	5.94249e-09
	Perennial tree crops	Intercept	-279.386
		T	-298.927	3.12546e-06
Richness (SR)	Selective cutting	Intercept	10.1778
		T	11.123	0.102534
	Clear cutting	Intercept	41.3494
		T	44.297	0.43564
	Forest plantations	Intercept	73.9182
		T	77.4176	0.625489
	Agroforests	Intercept	21.1119
		T	22.0403	0.182196
	Perennial tree crops	Intercept	17.4547
		T	17.9972	0.198327
Abundance (TA)	Selective cutting	Intercept	64.1943
		T	66.9885	0.366131
	Clear cutting	Intercept	58.5571
		T	62.1113	0.972553
	Forest plantations	Intercept	73.9182
		T	77.4176	0.625489
	Agroforests	Intercept	31.1045
		T	33.8118	0.979267
	Perennial tree crops	Intercept	21.9848
		T	20.1569	0.0448284

## Sheet: Table S6 - coefficients time
Table S6. Regression coefficients for models with time as an fixed effect and a biodiversity metric as the response variable. Biodiversity metrics include biodiversity intactness (IN), calculated as Mean Species Abundance (MSA), richness (SR), expressed as the relative number of species, similarity (SI), calculated as the Sørensen Similarity Index and total abundance (TA), calculated as the respo…
Metric	Management system	CoefInterc	CoefInd	SEinter	SEind	p-value	X2	N	df
Intactness (IN)	Selective cutting	0.25714	0.009342	0.15859	0.003699	0.01155	6.3794	37	1
	Clear cutting	1.72212	-0.49336	0.56714	0.06735	2.381e-13	53.662	35	1
	Forest plantations	-2.69281	0.85969	0.36561	0.03465	< 2.2E-16	260.77	42	1
	Agroforests	-2.6156	0.738	0.3279	0.084	< 2.2e-16	77.196	15	1
	Perennial tree crops	-1.6117	0.004311	0.38713	0.00122	0.0004091	12.49	9	1
Similarity (SI)	Selective cutting	1.90364	0.005665	0.205753	0.004207	0.1781	1.8131	37	1
	Clear cutting	2.54355	-0.50109	0.47128	0.06493	1.185e-14	59.563	35	1
	Forest plantations	-0.025006	0.043442	0.335761	0.003417	< 2.2E-16	161.67	42	1
	Agroforests	-0.76032	0.56082	0.34478	0.08814	1.984e-10	40.482	15	1
	Perennial tree crops	0.074807	-0.00593	0.41232	0.001146	2.281e-07	26.779	9	1
Richness (SR)	Selective cutting	0.069587	-0.004909	0.0701	0.002888	0.0892	2.8888	37	1
	Clear cutting	-0.155253	-0.003522	0.129006	0.004235	0.4057	0.6915	35	1
	Forest plantations	-0.504414	0.002161	0.127443	0.003986	0.5878	0.2938	42	1
	Agroforests	-0.55277	0.010002	0.222478	0.008095	0.2166	1.5265	15	1
	Perennial tree crops	-0.656434	-0.004109	0.304755	0.001624	0.01139	6.4035	9	1
Abundance (TA)	Selective cutting	-0.193215	0.005685	0.141749	0.005949	0.3392	0.9133	37	1
	Clear cutting	0.173297	-0.000526	0.109318	0.004572	0.9084	0.0132	35	1
	Forest plantations	-0.909304	0.013499	0.242075	0.005029	0.007269	7.2054	42	1
	Agroforests	-0.218496	0.0003139	0.311023	0.0113923	0.978	0.0008	15	1
	Perennial tree crops	-0.625561	0.006346	0.291143	0.003182	0.04613	3.9767	9	1

## Sheet: Table S7 - continent and class
Table S7. We used ANOVA to test whether models with both management systems (M) and taxonomic class (TC) or continent (C) outperformed those with only management for animal biodiversity for models estimating intactness, richness, similarity and total abundance, respectively. The models with the lowest BIC values were considered the best performing ones. p-value = significance of the difference be…
	Metric	Fixed effects	BIC	p-value
Class	Intactness (IN)	M	1633.5
		M + TC	-3523.4	< 2.2e-16
	Similarity (SI)	M	-4275.8
		M + TC	-4826.5	< 2.2e-16
	Richness (SR)	M	252.96
		M + TC	271.59	0.6971
	Abundance (TA)	M	469.32
		M + TC	477.9	0.0155
Continent	Intactness (IN)	M	1633.5
		M + C	1639.5	0.03456
	Similarity (SI)	M	-4275.8
		M + C	-4257.3	0.1869
	Richness (SR)	M	252.96
		M + C	270.92	0.1511
	Abundance (TA)	M	469.32
		M + C	483.59	0.0379
